# Supplementary material for: Watching right and wrong nucleotide insertion captures hidden polymerase fidelity checkpoints
Source: Nat Commun. 2022 Jun 9;13:3193. doi: 10.1038/s41467-022-30141-w (PMC9184648; doi:10.1038/s41467-022-30141-w)
Supplement: Supplementary file 4 — Source Data [file 41467_2022_30141_MOESM4_ESM.xlsx]

## Sheet: Supplementary Fig. 6a
Supplementary Fig. 6a. Time Courses for Insertion in the Presence of Mg2+.
Time (s)	Product (nM) – 0.2 µM TTP	Product (nM) – 0.5 µM TTP	Product (nM) – 1 µM TTP	Product (nM) – 2 µM TTP	Product (nM) – 5 µM TTP
0	0	0	0	0	0
0.02					2.91
0.05	0.41	0.41	1.22	2.75	4.83
0.1	0.52	1.15	2.46	6.01	11.96
0.2	1.25	2.39	5.3	11.15	19.53
0.5	2.81	6.75	14.67	26.56	39.43
1	7.38	13.26	26.04	44.7	59.12
2	14.84	27.34	47.89	68.55	84.6
5	35.59	69.82	78.65	92.45	93.72
10	50.32		91.68	95.34	95.84
20					95.4
Note: Blank cells are time points not sampled
Rates (s-1) for the exponential fits of the time courses			Kinetic Constants
TTP (µM)	kobs (s-1)		kpol/Kd,TTP (µM-1s-1)	0.45084
0.2	0.081301
0.5	0.21146
1	0.33875
2	0.63746
5	1.0404

## Sheet: Supplementary Fig. 6b
Supplementary Fig. 6b. Time Courses for Insertion in the Presence of Mn2+.
Time (s)	Product (nM) – 0.1 µM TTP	Product (nM) – 0.2 µM TTP	Product (nM) – 0.5 µM TTP	Product (nM) – 0.7 µM TTP	Product (nM) – 1 µM TTP	Product (nM) – 2 µM TTP
0	0	0	0	0	0	0
0.01
0.02						12.27
0.05						19.15
0.1	4		11.82	15.23	17.39	23.58
0.2	5.65	8.2	15.66	20.77	23.66	26.21
0.5	9.7	14.34	22.58	28.53	31.07	33.05
1	15.83	20.88	31.7	33.91	37.68	40.41
2	23.51	32	43.24	45.73	47.5	50.25
5	41.03	52.56	65.48	65.64	68.69	70.93
10	59.06	71.96	81.77	83	84.56	84.16
20	71.34	86.05	91.56	92.58	93.25	93.61
30	75.29	91.45
Note: Blank cells are time points not sampled
Rates (s-1) for the exponential fits of the time courses			Kinetic Constants
TTP (µM)	kobs (s-1)		kpol (s-1)	0.96063
0.1	0.17571		Kd,TTP (µM)	0.70804
0.2	0.20031		kpol/Kd,TTP (µM-1s-1)	1.3567
0.5	0.38895
0.7	0.46797
1	0.55436
2	0.721
